# Supplementary material for: Genome-wide meta-analysis identifies novel loci associated with parathyroid hormone level
Source: Mol Med. 2018 Apr 11;24:15. doi: 10.1186/s10020-018-0018-5 (PMC6016867; doi:10.1186/s10020-018-0018-5)
Supplement: Supplementary file 1 — Supporting Information. (XLSX 54 kb) [file 10020_2018_18_MOESM1_ESM.xlsx]

## Sheet: Supplementary Table S1
Genome-Wide Meta-Analysis Identifies Novel Loci Associated with Parathyroid Hormone Level
Antonela Matana, Dubravka Brdar, Vesela Torlak, Thibaud Boutin, Marijana Popović, Ivana Gunjača, Ivana Kolčić, Vesna Boraska Perica, Ante Punda, Ozren Polašek, Maja Barbalić, Caroline Hayward, Tatijana Zemunik
Supplementary Table S1. Study-specific information on genotyping, imputation and QC metrics.
	Cohorts	Korcula	Vis	Split1	Split2
Genome-wide genotyping	N individuals	897	960	531	481
	Genotyping platform and SNP panel	Illumina HumanHap 370CNV DUO Phase 1	Illumina Human Hap300v1 BeadChip	Illumina HumanHap 370CNV QUAD Phase 1	Illumina HumanOmni ExpressExome8v1-2_A
	N SNPs	346 034	317 509	351 514	969 919
	Genotype-calling algorithm	Illumina BeadStudio V3	Illumina BeadStudio V3	Illumina BeadStudio V3	Illumina BeadStudio V3
SNP QC (prior to imputation)	Call rate	≥98% per SNP	≥98% per SNP	≥98% per SNP	≥98% per SNP
	MAF	≥1%	≥1%	≥1%	≥1%
	HWE	p < 10-7	p < 10-7	p < 10-7	p < 10-7
Sample QC (prior to imputation)	Call rate	>97%	>95%	≥97%	≥97%
Pre-phasing	Software	SHAPEIT2	SHAPEIT2	SHAPEIT2	SHAPEIT2
Phasing	Software	SHAPEIT2 and duoHMM	SHAPEIT2 and duoHMM	SHAPEIT2 and duoHMM	SHAPEIT2 and duoHMM
Imputation	Reference panel	1000 Genomes project phase I version 3	1000 Genomes project phase I version 3	Merged Split2 and 1000 Genomes Project	1000 Genomes project phase I version 3
SNP QC (after imputation)	MAF	≥1%	≥1%	≥1%	≥1%
	HWE	p ≤ 10-7	p ≤ 10-7	p ≤ 10-7	p ≤10-7
	Info score	> 0.4	> 0.4	> 0.4	> 0.4

## Sheet: Supplementary Figure S1
Supplementary Figure S1. A) Manhattan plot of SNPs for PTH levels in the meta-analysis of two isolated cohorts. The axis shows the −log10 P values of 7 411 206 SNPs, and the x axis shows their chromosomal positions. The blue line indicates the threshold for suggestive hits ), and the red line represents the threshold for genome-wide significance . B) Quantile-quantile plot in the meta-analysis of…

## Sheet: Supplementary Table S2
Supplementary Table S2. Associations of top single nucleotide polymorphisms with PTH concentrations among males.
name	chromosome	position	reference allele	other allele	beta	se	P value
rs2024724	1	19237107	A	G	0.55	0.11	3.67e-07
rs75098759	2	184585640	G	A	0.70	0.15	4.41e-06
rs9850091	3	7337788	T	G	0.22	0.05	9.72e-06
rs143452382	4	185948046	T	A	0.24	0.05	5.08e-06
rs57117264	5	176075394	T	C	0.22	0.05	8.17e-06
rs138802122	6	33248372	T	C	-0.57	0.13	9.34e-06
rs4524627	6	123992030	G	A	-0.32	0.07	2.76e-06
rs6964387	7	73727243	T	C	-0.90	0.20	6.38e-06
rs2931353	8	62148882	G	A	0.21	0.04	1.15e-06

## Sheet: Supplementary Table S3
Supplementary Table S3.		Association values of the significant results of the previously published study in our data-set.
Genetic variants associated with circulating parathyroid hormone, Robinson-Cohen et al.						Discovery		Replication		meta analysis KOR-VIS-ST
SNP	Nearest gene	Chromosome	PTH- Increasing Allele	Other Allele	PTH- Increasing Allele Frequency	Beta	P value	Beta	P value	PTH- Increasing Allele	PTH-Increasing Allele Frequency Split	PTH-Increasing Allele Frequency Korcula	PTH-Increasing Allele Frequency Vis	beta	P value
rs6127099	CYP24A1	20	T	A	0.34	0,07 (0,003)	4.2x10^(-53)	0.07(0,011)	9,1x10^(-11)	T	0.3	0.26	0.33	0.06(0.03)	0.07
rs4074995	RGS14	5	G	A	0.71	0,03 (0,003)	6.6x10^(-17)	0.05(0.012)	4,3x10^(-4)	G	0.69	0.70	0.71	0.03(0.03)	0.34
rs219779	CLDN14	21	G	A	0.75	0,04(0,003)	3.5x10^(-16)	0.05(0.011)	4,3x10^(-5)	G	0.77	0.81	0.76	0.05(0.03)	0.11
rs4443100	RTDR1	22	G	C	0.32	0,02 (0,003)	8.7x10^(-9)	0.01(0.01)	0.5	-	0.34	-	0.33	-	-
rs73186030	CASR	3	T	C	0.14	0,03 (0,003)	4.8x10^(-8)	0.03(0.01)	0.02	T	0.16	0.16	0.14	0.02 (0.04)	0.54
